# Supplementary material for: Ultrasensitive Detection of Rare Mutations via Amplifying–Cleaving–Enriching in Acute Myeloid Leukemia
Source: Biomedicines. 2025 Dec 10;13(12):3026. doi: 10.3390/biomedicines13123026 (PMC12731007; doi:10.3390/biomedicines13123026)
Supplement: Supplementary file 1 [file biomedicines-13-03026-s001.zip]

Archive with 1 entries (1 files):
- biomedicines-3857875-supplementary.pdf
